# Supplementary material for: Umashtanchaeviella plethotricha, a new genus and species of the family Tetracondylidae (Acari, Oribatida)
Source: Zookeys. 2014 May 12;(408):51–9. doi: 10.3897/zookeys.408.7605 (PMC4042825; doi:10.3897/zookeys.408.7605)
Supplement: XML Treatment for Umashtanchaeviella [file zookeys.408.7605-treatment1.xml]

<!DOCTYPE tp:taxon-treatment
  PUBLIC "-//TaxonX//DTD Taxonomic Treatment Publishing DTD v0 20100105//EN" "tax-treatment-NSO.dtd">
<tp:taxon-treatment xmlns:tp="http://www.plazi.org/taxpub"><tp:treatment-meta><mixed-citation publication-type="journal"><person-group><name><surname>Ermilov</surname><given-names>Sergey G.</given-names></name><name><surname>Anichkin</surname><given-names>Alexander E.</given-names></name><name><surname>Tolstikov</surname><given-names>Andrei V.</given-names></name></person-group><article-title><italic>Umashtanchaeviella plethotricha</italic>, a new genus and species of the family Tetracondylidae (Acari, Oribatida)</article-title><source>Zookeys</source><day>12</day><month>5</month><year>2014</year><volume>2014</volume><issue>408</issue><fpage>51</fpage><lpage>59</lpage><pub-id pub-id-type="doi">10.3897/zookeys.408.7605</pub-id></mixed-citation></tp:treatment-meta><tp:nomenclature><label>Genus</label><tp:taxon-name>
                            <tp:taxon-name-part taxon-name-part-type="genus">Umashtanchaeviella</tp:taxon-name-part>
                            <object-id xmlns:xlink="http://www.w3.org/1999/xlink" content-type="zoobank" xlink:type="simple">http://zoobank.org/091A7AA9-A6DE-4750-92AF-DB9B9D2887C6</object-id>
                            <object-id xmlns:xlink="http://www.w3.org/1999/xlink" xlink:type="simple">http://species-id.net/wiki/Umashtanchaeviella</object-id>
                        </tp:taxon-name><tp:taxon-status xmlns:xlink="http://www.w3.org/1999/xlink" xlink:type="simple">gen. n.</tp:taxon-status></tp:nomenclature><tp:treatment-sec sec-type="Diagnosis"><title>Diagnosis.</title><p>Rostral, lamellar, interlamellar, notogastral and ventral setae setiform. Lateral prodorsal and lateral notogastral condyles of medium size, normally developed. Notogaster with 10 pairs of well developed setae and numerous plethotrichial setae. Ventral neotrichy absent (epimeral formula: 3–1–3–3; anogenital formula: 4–1–2–3). Pedotecta II rectangular. Adanal lyrifissures <italic>iad</italic> located nearly to the anal plates.</p><!--PageBreak--></tp:treatment-sec><tp:treatment-sec sec-type="Type species"><title>Type species.</title><p><italic><tp:taxon-name>Umashtanchaeviella plethotricha</tp:taxon-name></italic> sp. n.</p></tp:treatment-sec><tp:treatment-sec sec-type="Etymology"><title>Etymology.</title><p>The specific name is dedicated to our colleague, the acarologist Dr. Umukusum Ya. Shtanchaeva (Universidad Complutense de Madrid, Madrid, Spain), for her extensive contributions to our knowledge of oribatid mites.</p></tp:treatment-sec><tp:treatment-sec sec-type="Remarks"><title>Remarks.</title><p><italic><tp:taxon-name>Umashtanchaeviella</tp:taxon-name></italic> gen. n. can clearly be distinguished from all the other genera of <tp:taxon-name>Otocepheoidea</tp:taxon-name> by the following apomorphic character: presence of strong (more 250 pairs) notogastral plethotrichy (versus notogastral plethotrichy absent).</p><p>The new genus is most similar to representatives of the genera <italic><tp:taxon-name>Hydroecocepheus</tp:taxon-name></italic> Corpuz-Raros, 1979 (see <xref ref-type="bibr" rid="B7">Corpuz-Raros 1979</xref>), <italic><tp:taxon-name>Neotrichocepheus</tp:taxon-name></italic> Hammer, 1973 (see <xref ref-type="bibr" rid="B11">Hammer 1973</xref>), <italic><tp:taxon-name>Trichocondyla</tp:taxon-name></italic> J. et P. Balogh, 1986 (see <xref ref-type="bibr" rid="B4">J. et P. Balogh 1986</xref>) (all three from <tp:taxon-name>Tetracondylidae</tp:taxon-name>), and <italic><tp:taxon-name>Megalotocepheus (Archegotocepheus)</tp:taxon-name></italic> Mahunka, 1988 (see <xref ref-type="bibr" rid="B12">Mahunka 1988</xref>), <italic><tp:taxon-name>Trichotocepheus</tp:taxon-name></italic> Aoki, 1965 (see <xref ref-type="bibr" rid="B2">Aoki 1965</xref>) (both from <tp:taxon-name>Otocepheidae</tp:taxon-name>) by presence of body neotrichy, however, it can be distinguished from the genera listed above by the localization (notogaster versus ventral side), number (more than 250 pairs versus less than 20 pairs) and morphology (short, thin versus normally developed) of neotrichial setae.</p></tp:treatment-sec><ref-list><ref id="B7"><mixed-citation xmlns:xlink="http://www.w3.org/1999/xlink" xlink:type="simple"><person-group><name name-style="western"><surname>Corpuz-Raros</surname><given-names>LA</given-names></name></person-group> (<year>1979</year>) <article-title>Philippine Oribatei. I. Preliminary list of species and descriptions of forty new species.</article-title><source>Philip. Agricult.</source><volume>62</volume>(<issue>1</issue>): <fpage>1</fpage>-<lpage>82</lpage>.</mixed-citation></ref><ref id="B11"><mixed-citation xmlns:xlink="http://www.w3.org/1999/xlink" xlink:type="simple"><person-group><name name-style="western"><surname>Hammer</surname><given-names>M</given-names></name></person-group> (<year>1973</year>) <article-title>Oribatids from Tongatapu and Eua, the Tonga Islands, and from Upolu, Western Samoa.</article-title><source>Det Kong. Dansk. Vidensk. Selsk. Biol. Skr.</source><volume>20</volume>(<issue>3</issue>): <fpage>1</fpage>-<lpage>70</lpage>.</mixed-citation></ref><ref id="B4"><mixed-citation xmlns:xlink="http://www.w3.org/1999/xlink" xlink:type="simple"><person-group><name name-style="western"><surname>Balogh</surname><given-names>J</given-names></name><name name-style="western"><surname>Balogh</surname><given-names>P</given-names></name></person-group> (<year>1986</year>) <article-title>New oribatids (Acari) from New Guinea. III. Acta Zool. Hung.</article-title><volume>32</volume>(<issue>1–2</issue>): <fpage>35</fpage>-<lpage>60</lpage>.</mixed-citation></ref><ref id="B12"><mixed-citation xmlns:xlink="http://www.w3.org/1999/xlink" xlink:type="simple"><person-group><name name-style="western"><surname>Mahunka</surname><given-names>S</given-names></name></person-group> (<year>1988</year>) <article-title>New and interesting mites from the Geneva Museum LXI. Oribatids from Sabah (East Malaysia) III (Acari: Oribatida).</article-title><source>Rev. suisse Zool.</source><volume>95</volume>(<issue>3</issue>): <fpage>817</fpage>-<lpage>888</lpage>.</mixed-citation></ref><ref id="B2"><mixed-citation xmlns:xlink="http://www.w3.org/1999/xlink" xlink:type="simple"><person-group><name name-style="western"><surname>Aoki</surname><given-names>J</given-names></name></person-group> (<year>1965</year>) <article-title>A preliminary revision of the family Otocepheidae (Acari, Cryptostigmata). I. Subfamily Otocepheinae. Bul. Nat. Mus. Nat. Sci.</article-title><source>, Tokyo,</source><volume>8</volume>(<issue>3</issue>): <fpage>259</fpage>-<lpage>341</lpage>.</mixed-citation></ref></ref-list></tp:taxon-treatment>
