# Supplementary material for: Umashtanchaeviella plethotricha, a new genus and species of the family Tetracondylidae (Acari, Oribatida)
Source: Zookeys. 2014 May 12;(408):51–9. doi: 10.3897/zookeys.408.7605 (PMC4042825; doi:10.3897/zookeys.408.7605)
Supplement: XML Treatment for Umashtanchaeviella plethotricha [file zookeys.408.7605-treatment2.xml]

<!DOCTYPE tp:taxon-treatment
  PUBLIC "-//TaxonX//DTD Taxonomic Treatment Publishing DTD v0 20100105//EN" "tax-treatment-NSO.dtd">
<tp:taxon-treatment xmlns:tp="http://www.plazi.org/taxpub"><tp:treatment-meta><mixed-citation publication-type="journal"><person-group><name><surname>Ermilov</surname><given-names>Sergey G.</given-names></name><name><surname>Anichkin</surname><given-names>Alexander E.</given-names></name><name><surname>Tolstikov</surname><given-names>Andrei V.</given-names></name></person-group><article-title><italic>Umashtanchaeviella plethotricha</italic>, a new genus and species of the family Tetracondylidae (Acari, Oribatida)</article-title><source>Zookeys</source><day>12</day><month>5</month><year>2014</year><volume>2014</volume><issue>408</issue><fpage>51</fpage><lpage>59</lpage><pub-id pub-id-type="doi">10.3897/zookeys.408.7605</pub-id></mixed-citation></tp:treatment-meta><tp:nomenclature><tp:taxon-name>
                            <tp:taxon-name-part taxon-name-part-type="genus">Umashtanchaeviella</tp:taxon-name-part>
                            <tp:taxon-name-part taxon-name-part-type="species">plethotricha</tp:taxon-name-part>
                            <object-id xmlns:xlink="http://www.w3.org/1999/xlink" content-type="zoobank" xlink:type="simple">http://zoobank.org/7EF674D2-0EAC-4E9F-9AFA-82ACC1782CD8</object-id>
                            <object-id xmlns:xlink="http://www.w3.org/1999/xlink" xlink:type="simple">http://species-id.net/wiki/Umashtanchaeviella_plethotricha</object-id>
                        </tp:taxon-name><tp:taxon-status xmlns:xlink="http://www.w3.org/1999/xlink" xlink:type="simple">sp. n.</tp:taxon-status><xref ref-type="fig" rid="F1">Figures 1</xref><xref ref-type="fig" rid="F2"/><xref ref-type="fig" rid="F3"/><xref ref-type="fig" rid="F4">–7</xref></tp:nomenclature><tp:treatment-sec sec-type="Diagnosis"><title>Diagnosis.</title><p>With character states of <italic><tp:taxon-name>Umashtanchaeviella</tp:taxon-name></italic> gen. n. as listed above. Body surface microfoveolate and microgranulate; surface of dorsal part of prodorsum, lateral sides of notogaster, anterior part of epimere I, anogenital region and anal plates tuberculate. Genital plates striate. Rostral, lamellar and interlamellar setae long, barbed. Bothridial setae with long stalk and short, weakly developed, lanceolate, head. Exobothridial setae short. Medial prodorsal and notogastral condyles absent; lateral prodorsal and notogastral condyles triangular. Ten pairs of notogastral setae setiform, barbed. More than 250 pairs of short, thin plethotrichial setae on notogaster. Epimeral and anogenital setae setiform, barbed. Adanal setae <italic>ad</italic><sub>1</sub> shorter than <italic>ad</italic><sub>2</sub>, <italic>ad</italic><sub>3</sub>. Lyrifissures <italic>iad</italic> located in paraanal position. Formula for leg setae <italic>u</italic>: L–S–S–S.</p></tp:treatment-sec><tp:treatment-sec sec-type="Description"><title>Description.</title><p><italic>Measurements</italic>. Body length 614 (holotype), 630 (paratype); body width 348 (holotype), 365 (paratype).</p><p><italic>Integument</italic>. Body color light brown. Body surface densely microfoveolate (diameter of foveolae less than 1) and microgranulate (granules elongate, length less than 1). Surface of dorsal part of prodorsum, lateral sides of notogaster, anterior part of epimere I, anogenital region and anal plates tuberculate (<italic>tub</italic>, diameter of tubercles up to 6). Genital plates with thin and numerous stria.</p><!--PageBreak--><!--PageBreak--><!--PageBreak--><!--PageBreak--><p><italic>Prodorsum</italic>. Rostrum widely rounded. Costulae (<italic>cos</italic>) well developed, reaching the insertions of lamellar setae and protruding anteriad. Rostral (<italic>ro</italic>, 77–82), lamellar (<italic>le</italic>, 77–82) and interlamellar (<italic>in</italic>, 155–164) setae setiform, barbed. Bothridial setae (<italic>ss</italic>, 155–164) with long stalk and short, weakly developed, lanceolate, indistinctly barbed head. Exobothridial setae (<italic>ex</italic>) shortest (20), thin, slightly barbed. Medial prodorsal condyles absent. Lateral prodorsal condyles (<italic>co.pl</italic>) triangular, rounded distally.</p><!--PageBreak--><p><italic>Notogaster</italic>. Medial notogastral condyles absent. Lateral notogastral condyles (<italic>co.nl</italic>) large, triangular, rounded distally, connected to lateral prodorsal condyles. Notogaster has a normal complement of typical, identifiable setae, but with an underlying plethotrichy of minute setae. Ten pairs of notogastral setae well developed, setiform, barbed; medial setae <italic>la</italic>, <italic>lm</italic> shorter (73–86) and thinner than other setae (164–176). Distance between setae <italic>h</italic><sub>1</sub>–<italic>p</italic><sub>1</sub> longer than <italic>p</italic><sub>1</sub>–<italic>p</italic><sub>2</sub>. Plethotrichial setae (<italic>ps</italic>, more 250 pairs) short (12), thin, straight, smooth, set on small tubercles (insertions of setae visible in high magnification). Lyrifissures <italic>ia</italic>, <italic>im</italic> and opisthonotal gland openings (<italic>gla</italic>) distinct; <italic>ip</italic>, <italic>ih</italic>, <italic>ips</italic> indistinctly developed.</p><p><italic>Gnathosoma</italic>. Morphology of subcapitulum, palps and chelicerae typical for most <tp:taxon-name>Tetracondylidae</tp:taxon-name> (for example, see <xref ref-type="bibr" rid="B9">Ermilov et al. 2010</xref>; <xref ref-type="bibr" rid="B8">Ermilov and Kalúz 2013</xref>). Subcapitulum longer than wide (139 × 86). Subcapitular setae setiform, slightly barbed; <italic>a</italic> (20) shorter than <italic>m</italic> and <italic>h</italic> (both 36–41). Adoral setae and their alveoli absent. Palps (86) with setation 0–2–1–3–8(+ω). Solenidion pressed to the palptarsus surface in medio-basal part and distal seta in distal part. Chelicerae (139) with two barbed setae; <italic>cha</italic> (49) longer than <italic>chb</italic> (24). Trägårdh’s organ distinct.</p><p><italic>Epimeral and lateral podosomal regions</italic>. All apodemes (1, 2, sejugal, 3) well visible, Apodemes 4 absent. Epimeral setae setiform, slightly barbed. Setae <italic>1a</italic>, <italic>2a</italic>, <italic>3a</italic>, <italic>4b</italic> shortest (16–20); <italic>4c</italic> (36–41) and <italic>1b</italic>, <italic>1c</italic>, <italic>3b</italic>, <italic>3c</italic> (49) longer; <italic>4a</italic> longest (65–69). Pedotecta I (Pd I) and II (Pd II) well developed. Discidia (<italic>dis</italic>) triangular, pointed anteriorly.</p><p><italic>Anogenital region</italic>. Four pairs of genital (<italic>g</italic><sub>1</sub>–<italic>g</italic><sub>4</sub>, 20–24), one pair of aggenital (<italic>ag</italic>, 41–45), three pairs of adanal (<italic>ad</italic><sub>1</sub>, 65; <italic>ad</italic><sub>2</sub>, <italic>ad</italic><sub>3</sub>, 90–94) and two pairs of anal (<italic>an</italic><sub>1</sub>, <italic>an</italic><sub>2</sub>, 49–57) setae setiform, barbed. Adanal setae <italic>ad</italic><sub>1</sub> located in postanal position, <italic>ad</italic><sub>2</sub>, <italic>ad</italic><sub>3</sub> in adanal position. Distance between setae <italic>ad</italic><sub>3</sub>–<italic>ad</italic><sub>3</sub> longer than <italic>ad</italic><sub>2</sub>–<italic>ad</italic><sub>2</sub> and <italic>ad</italic><sub>1</sub>–<italic>ad</italic><sub>1</sub>. Lyrifissures <italic>iad</italic> short, located in paraanal position.</p><p><italic>Legs</italic>. Claw of each tarsus smooth. Tarsi without teeth. Formulae of leg setation and solenidia: I (1–4–3–4–16) [1–2–2], II (1–4–3–3–15) [1–1–2], III (2–3–1–2–15) [1–1–0], IV (1–2–2–2–12) [0–1–0]; homology of setae and solenidia as indicated in <xref ref-type="table" rid="T1">Table 1</xref>. Morphology of leg segments, setae and solenidia typical for <tp:taxon-name>Tetracondylidae</tp:taxon-name> (for example see <xref ref-type="bibr" rid="B9">Ermilov et al. 2010</xref>; <xref ref-type="bibr" rid="B8">Ermilov and Kalúz 2013</xref>). Leg setae <italic>u</italic> setiform (L-type) on tarsi I and thorn-like on tarsi II–IV (S-type).</p><fig id="F1" position="float" orientation="portrait"><label>Figure 1.</label><caption><p><italic><tp:taxon-name>Umashtanchaeviella plethotricha</tp:taxon-name></italic> sp. n., adult: dorsal view. Scale bar 100 μm.</p></caption><graphic xmlns:xlink="http://www.w3.org/1999/xlink" xlink:href="zookeys-408-051-g001.jpg" position="float" orientation="portrait" xlink:type="simple"/></fig><fig id="F2" position="float" orientation="portrait"><label>Figure 2.</label><caption><p><italic><tp:taxon-name>Umashtanchaeviella plethotricha</tp:taxon-name></italic> sp. n., adult: ventral view (legs not shown). Scale bar 100 μm.</p></caption><graphic xmlns:xlink="http://www.w3.org/1999/xlink" xlink:href="zookeys-408-051-g002.jpg" position="float" orientation="portrait" xlink:type="simple"/></fig><fig id="F3" position="float" orientation="portrait"><label>Figures 3–4.</label><caption><p><italic><tp:taxon-name>Umashtanchaeviella plethotricha</tp:taxon-name></italic> sp. n., adult: <bold>3</bold> prodorsum and anterior part of notogaster, lateral view (palp setae not shown) <bold>4</bold> posterior view of notogaster, lateral view. Scale bar 100 μm.</p></caption><graphic xmlns:xlink="http://www.w3.org/1999/xlink" xlink:href="zookeys-408-051-g003.jpg" position="float" orientation="portrait" xlink:type="simple"/></fig><fig id="F4" position="float" orientation="portrait"><label>Figures 5–7.</label><caption><p><italic><tp:taxon-name>Umashtanchaeviella plethotricha</tp:taxon-name></italic> sp. n., adult: <bold>5</bold> genital plate, left <bold>6</bold> anal plate, left <bold>7</bold> leg IV, left, antiaxial view. Scale bar 50 μm.</p></caption><graphic xmlns:xlink="http://www.w3.org/1999/xlink" xlink:href="zookeys-408-051-g004.jpg" position="float" orientation="portrait" xlink:type="simple"/></fig><table-wrap id="T1" position="float" orientation="portrait"><label>Table 1.</label><caption><p>Leg setation and solenidia of adult <italic><tp:taxon-name>Umashtanchaeviella plethotricha</tp:taxon-name></italic> sp. n.</p></caption><table><tbody><tr><th rowspan="1" colspan="1">Leg</th><th rowspan="1" colspan="1">Trochanter</th><th rowspan="1" colspan="1">Femur</th><th rowspan="1" colspan="1">Genu</th><th rowspan="1" colspan="1">Tibia</th><th rowspan="1" colspan="1">Tarsus</th></tr><tr><td rowspan="1" colspan="1">I</td><td rowspan="1" colspan="1"><italic>v</italic>’</td><td rowspan="1" colspan="1"><italic>d</italic>, <italic>(l)</italic>, <italic>bv</italic>’’</td><td rowspan="1" colspan="1"><italic>(l)</italic>, <italic>v</italic>’, σ</td><td rowspan="1" colspan="1"><italic>(l)</italic>, <italic>(v)</italic>, φ<sub>1</sub>, φ<sub>2</sub></td><td rowspan="1" colspan="1"><italic>(ft)</italic>, <italic>(tc)</italic>, <italic>(it)</italic>, <italic>(p)</italic>, <italic>(u)</italic>, <italic>(a)</italic>, <italic>s</italic>, <italic>(pv)</italic>, <italic>e</italic>, ω<sub>1</sub>, ω<sub>2</sub></td></tr><tr><td rowspan="1" colspan="1">II</td><td rowspan="1" colspan="1"><italic>v</italic>’</td><td rowspan="1" colspan="1"><italic>d</italic>, <italic>(l)</italic>, <italic>bv</italic>’’</td><td rowspan="1" colspan="1"><italic>(l)</italic>, <italic>v</italic>’, σ</td><td rowspan="1" colspan="1"><italic>l</italic>’, <italic>(v)</italic>, φ</td><td rowspan="1" colspan="1"><italic>(ft)</italic>, <italic>(tc)</italic>, <italic>(it)</italic>, <italic>(p)</italic>, <italic>(u)</italic>, <italic>(a)</italic>, <italic>s</italic>, <italic>(pv)</italic>, ω<sub>1</sub>, ω<sub>2</sub></td></tr><tr><td rowspan="1" colspan="1">III</td><td rowspan="1" colspan="1"><italic>l</italic>’, <italic>v</italic>’</td><td rowspan="1" colspan="1"><italic>d</italic>, <italic>l</italic>’, <italic>ev</italic>’</td><td rowspan="1" colspan="1"><italic>l</italic>’, σ</td><td rowspan="1" colspan="1"><italic>(v)</italic>, φ</td><td rowspan="1" colspan="1"><italic>(ft)</italic>, <italic>(tc)</italic>, <italic>(it)</italic>, <italic>(p)</italic>, <italic>(u)</italic>, <italic>(a)</italic>, <italic>s</italic>, <italic>(pv)</italic></td></tr><tr><td rowspan="1" colspan="1">IV</td><td rowspan="1" colspan="1"><italic>v</italic>’</td><td rowspan="1" colspan="1"><italic>d</italic>, <italic>ev</italic>’</td><td rowspan="1" colspan="1"><italic>d</italic>, <italic>l</italic>’</td><td rowspan="1" colspan="1"><italic>(v)</italic>, φ</td><td rowspan="1" colspan="1"><italic>ft</italic>’’, <italic>(tc)</italic>, <italic>(p)</italic>, <italic>(u)</italic>, <italic>(a)</italic>, <italic>s</italic>, <italic>(pv)</italic></td></tr></tbody></table><table-wrap-foot><fn><p>Roman letters refer to normal setae (<italic>e</italic> to famulus), Greek letters to solenidia. Single prime (’) marks setae on anterior and double prime (’’) setae on posterior side of the given leg segment. Parentheses refer to a pseudosymmetrical pair of setae.</p></fn></table-wrap-foot></table-wrap></tp:treatment-sec><tp:treatment-sec sec-type="Type deposition"><title>Type deposition.</title><p>The holotype is deposited in the collection of the Zoological Institute of the Russian Academy of Sciences, St. Petersburg, Russia; one paratype is in the collection of the Tyumen State University Museum of Zoology, Tyumen, Russia.</p></tp:treatment-sec><tp:treatment-sec sec-type="Etymology"><title>Etymology.</title><p>The specific name <italic>plethotricha</italic> refers to the presence of plethotrichial setae on notogaster.</p><!--PageBreak--></tp:treatment-sec><ref-list><ref id="B9"><mixed-citation xmlns:xlink="http://www.w3.org/1999/xlink" xlink:type="simple"><person-group><name name-style="western"><surname>Ermilov</surname><given-names>SG</given-names></name><name name-style="western"><surname>Sidorchuk</surname><given-names>EA</given-names></name><name name-style="western"><surname>Rybalov</surname><given-names>LB</given-names></name></person-group> (<year>2010</year>) <article-title>A new species of <italic>Dolicheremaeus</italic> (Acari: Oribatida: Tetracondylidae) from Ethiopia. Syst. Appl. Acarol.</article-title><volume>15</volume>(<issue>3</issue>): <fpage>235</fpage>-<lpage>243</lpage>.</mixed-citation></ref><ref id="B8"><mixed-citation xmlns:xlink="http://www.w3.org/1999/xlink" xlink:type="simple"><person-group><name name-style="western"><surname>Ermilov</surname><given-names>SG</given-names></name><name name-style="western"><surname>Kalúz</surname><given-names>S</given-names></name></person-group> (<year>2013</year>) <article-title>Supplementary description of <italic>Dolicheremaeus distinctus</italic> Aoki, 1982 (Acari: Oribatida: Tetracondylidae) on the basis of Indian specimens.</article-title><source>Opusc. Zool. Budapest</source><volume>44</volume>(<issue>2</issue>): <fpage>129</fpage>-<lpage>135</lpage>.</mixed-citation></ref></ref-list></tp:taxon-treatment>
